# Supplementary material for: Exploring the Potential of Polyvinyl Alcohol–Borax-Based Gels for the Conservation of Historical Silk Fabrics by Comparative Cleaning Tests on Simplified Model Systems
Source: Gels. 2026 Jan 22;12(1):97. doi: 10.3390/gels12010097 (PMC12840747; doi:10.3390/gels12010097)
Supplement: Supplementary file 1 [file gels-12-00097-s001.zip]

Archive with 1 entries (1 files):
- gels-4079237-supplementary.pdf
